# Supplementary material for: A Simple and Affordable Method to Create Nonsense Mutation Clones of p53 for Studying the Premature Termination Codon Readthrough Activity of PTC124
Source: Biomedicines. 2023 Apr 28;11(5):1310. doi: 10.3390/biomedicines11051310 (PMC10216193; doi:10.3390/biomedicines11051310)
Supplement: Supplementary file 1 [file biomedicines-11-01310-s001.zip › Table S1.xlsx]

## Sheet: 工作表1
Position (AA)	Mutation (CDS)	Mutation (Amino Acid) * means the protein termination site	Legacy Mutation ID	Count	Mutation Type
3	c.7G>T	p.E3*	COSM9568251	2	Substitution - Nonsense
5	c.13C>T	p.Q5*	COSM44191	2	Substitution - Nonsense
11	c.31G>T	p.E11*	COSM7721127	1	Substitution - Nonsense
16	c.46C>T	p.Q16*	COSM7339898	1	Substitution - Nonsense
20	c.59C>G	p.S20*	COSM7645124	1	Substitution - Nonsense
23	c.68G>A	p.W23*	COSM6916925	2	Substitution - Nonsense
23	c.69G>A	p.W23*	COSM4556687	2	Substitution - Nonsense
35	c.104T>A	p.L35*	COSM4981931	4	Substitution - Nonsense
38	c.112C>T	p.Q38*	COSM46286	19	Substitution - Nonsense
43	c.128T>A	p.L43*	COSM6921623	4	Substitution - Nonsense
43	c.?	p.L43*	COSM1169403	1	Substitution - Nonsense
51	c.151G>T	p.E51*	COSM44907	27	Substitution - Nonsense
51	c.153_154delinsTT	p.E51_Q52delinsD*	COSM9656407	1	Substitution - Nonsense
51	c.?	p.E51*	COSM4766051	4	Substitution - Nonsense
52	c.154C>T	p.Q52*	COSM44041	26	Substitution - Nonsense
52	c.?	p.Q52*	COSM6023537	1	Substitution - Nonsense
53	c.158G>A	p.W53*	COSM44760	41	Substitution - Nonsense
53	c.159G>A	p.W53*	COSM44488	41	Substitution - Nonsense
53	c.?	p.W53*	COSM329729	7	Substitution - Nonsense
56	c.166G>T	p.E56*	COSM12168	25	Substitution - Nonsense
56	c.?	p.E56*	COSM3736971	1	Substitution - Nonsense
62	c.184G>T	p.E62*	COSM10827	16	Substitution - Nonsense
65	c.193A>T	p.R65*	COSM10885	20	Substitution - Nonsense
68	c.202G>T	p.E68*	COSM11513	25	Substitution - Nonsense
68	c.?	p.E68*	COSM4603637	2	Substitution - Nonsense
72	c.?	p.P72*	COSM9277032	1	Substitution - Nonsense
91	c.272G>A	p.W91*	COSM44192	42	Substitution - Nonsense
91	c.272_273delinsAA	p.W91*	COSM6953560	1	Substitution - Nonsense
91	c.273G>A	p.W91*	COSM44492	69	Substitution - Nonsense
91	c.?	p.W91*	COSM4169625	5	Substitution - Nonsense
94	c.281C>A	p.S94*	COSM45500	14	Substitution - Nonsense
94	c.281C>G	p.S94*	COSM45653	11	Substitution - Nonsense
94	c.?	p.S94*	COSM6005458	10	Substitution - Nonsense
100	c.297_298delinsTT	p.Q100*	COSM9656533	1	Substitution - Nonsense
100	c.298C>T	p.Q100*	COSM44032	58	Substitution - Nonsense
100	c.?	p.Q100*	COSM1169544	6	Substitution - Nonsense
101	c.301A>T	p.K101*	COSM45259	9	Substitution - Nonsense
103	c.309C>A	p.Y103*	COSM45307	11	Substitution - Nonsense
103	c.309C>G	p.Y103*	COSM44453	10	Substitution - Nonsense
103	c.309_310delinsAT	p.Y103_Q104delins*	COSM44813	1	Substitution - Nonsense
103	c.?	p.Y103*	COSM1651668	1	Substitution - Nonsense
104	c.309_310delinsTT	p.Q104*	COSM9656378	1	Substitution - Nonsense
104	c.310C>T	p.Q104*	COSM10886	53	Substitution - Nonsense
104	c.?	p.Q104*	COSM143789	3	Substitution - Nonsense
107	c.321C>A	p.Y107*	COSM45040	17	Substitution - Nonsense
107	c.321C>G	p.Y107*	COSM11448	12	Substitution - Nonsense
107	c.?	p.Y107*	COSM6196610	2	Substitution - Nonsense
114	c.341T>A	p.L114*	COSM46344	6	Substitution - Nonsense
120	c.358A>T	p.K120*	COSM21593	5	Substitution - Nonsense
124	c.372C>A	p.C124*	COSM326716	10	Substitution - Nonsense
124	c.?	p.C124*	COSM9609512	2	Substitution - Nonsense
126	c.378C>A	p.Y126*	COSM10888	10	Substitution - Nonsense
126	c.378C>G	p.Y126*	COSM10862	18	Substitution - Nonsense
126	c.?	p.Y126*	COSM1732647	3	Substitution - Nonsense
132	c.394A>T	p.K132*	COSM44641	9	Substitution - Nonsense
132	c.?	p.K132*	COSM210756	1	Substitution - Nonsense
135	c.405C>A	p.C135*	COSM44319	17	Substitution - Nonsense
135	c.?	p.C135*	COSM6018876	1	Substitution - Nonsense
136	c.405_406delinsTT	p.Q136*	COSM45966	1	Substitution - Nonsense
136	c.406C>T	p.Q136*	COSM11166	87	Substitution - Nonsense
136	c.?	p.Q136*	COSM329748	7	Substitution - Nonsense
139	c.415A>T	p.K139*	COSM44678	12	Substitution - Nonsense
141	c.423C>A	p.C141*	COSM44611	17	Substitution - Nonsense
141	c.?	p.C141*	COSM221573	2	Substitution - Nonsense
144	c.429_430delinsTT	p.Q144*	COSM44013	3	Substitution - Nonsense
144	c.430C>T	p.Q144*	COSM11245	71	Substitution - Nonsense
144	c.?	p.Q144*	COSM146256	4	Substitution - Nonsense
146	c.437G>A	p.W146*	COSM43609	78	Substitution - Nonsense
146	c.438G>A	p.W146*	COSM10727	93	Substitution - Nonsense
146	c.?	p.W146*	COSM1717786	11	Substitution - Nonsense
148	c.442_444delinsTGA	p.D148*	COSM45086	1	Substitution - Nonsense
163	c.489C>A	p.Y163*	COSM45411	8	Substitution - Nonsense
163	c.489C>G	p.Y163*	COSM43820	8	Substitution - Nonsense
163	c.?	p.Y163*	COSM6196606	1	Substitution - Nonsense
164	c.490A>T	p.K164*	COSM10750	24	Substitution - Nonsense
164	c.?	p.K164*	COSM9501662	2	Substitution - Nonsense
165	c.492_493delinsAT	p.Q165*	COSM44377	1	Substitution - Nonsense
165	c.493C>T	p.Q165*	COSM43632	80	Substitution - Nonsense
165	c.?	p.Q165*	COSM1570327	7	Substitution - Nonsense
166	c.497C>A	p.S166*	COSM11508	17	Substitution - Nonsense
166	c.497C>G	p.S166*	COSM44467	30	Substitution - Nonsense
166	c.?	p.S166*	COSM6024605	1	Substitution - Nonsense
167	c.499C>T	p.Q167*	COSM11333	57	Substitution - Nonsense
167	c.499_502delinsTAGT	p.Q167_H168delins*	COSM6969677	1	Substitution - Nonsense
167	c.?	p.Q167*	COSM146254	5	Substitution - Nonsense
169	c.?	p.M169*	COSM9963128	1	Substitution - Nonsense
171	c.511G>T	p.E171*	COSM10996	64	Substitution - Nonsense
171	c.?	p.E171*	COSM1717787	1	Substitution - Nonsense
176	c.528C>A	p.C176*	COSM43734	17	Substitution - Nonsense
176	c.?	p.C176*	COSM4745860	1	Substitution - Nonsense
180	c.538G>T	p.E180*	COSM43597	32	Substitution - Nonsense
180	c.?	p.E180*	COSM4166517	3	Substitution - Nonsense
182	c.546C>A	p.C182*	COSM45562	9	Substitution - Nonsense
183	c.548C>A	p.S183*	COSM11717	12	Substitution - Nonsense
183	c.548C>G	p.S183*	COSM10706	61	Substitution - Nonsense
183	c.?	p.S183*	COSM3734735	10	Substitution - Nonsense
188	c.562_563delinsTA	p.L188*	COSM3735052	1	Substitution - Nonsense
192	c.574C>T	p.Q192*	COSM10733	214	Substitution - Nonsense
192	c.?	p.Q192*	COSM1169545	19	Substitution - Nonsense
196	c.585_586delinsTT	p.R196*	COSM45021	10	Substitution - Nonsense
196	c.586C>T	p.R196*	COSM10705	507	Substitution - Nonsense
196	c.?	p.R196*	COSM143787	65	Substitution - Nonsense
198	c.591_592delinsTT	p.E198*	COSM6929886	1	Substitution - Nonsense
198	c.592G>T	p.E198*	COSM44241	82	Substitution - Nonsense
198	c.?	p.E198*	COSM1169527	5	Substitution - Nonsense
199	c.595G>T	p.G199*	COSM44537	14	Substitution - Nonsense
201	c.602T>A	p.L201*	COSM45719	11	Substitution - Nonsense
204	c.609_610delinsCT	p.E204*	COSM6953118	1	Substitution - Nonsense
204	c.610G>T	p.E204*	COSM10804	79	Substitution - Nonsense
204	c.?	p.E204*	COSM1169528	10	Substitution - Nonsense
205	c.615T>A	p.Y205*	COSM43928	8	Substitution - Nonsense
205	c.615T>G	p.Y205*	COSM44924	8	Substitution - Nonsense
206	c.617T>A	p.L206*	COSM43793	13	Substitution - Nonsense
209	c.625A>T	p.R209*	COSM11290	24	Substitution - Nonsense
209	c.?	p.R209*	COSM146258	2	Substitution - Nonsense
213	c.637C>T	p.R213*	COSM10654	760	Substitution - Nonsense
213	c.?	p.R213*	COSM166368	80	Substitution - Nonsense
220	c.660T>A	p.Y220*	COSM43605	6	Substitution - Nonsense
220	c.660T>G	p.Y220*	COSM44505	12	Substitution - Nonsense
221	c.661G>T	p.E221*	COSM44817	30	Substitution - Nonsense
221	c.?	p.E221*	COSM5352233	3	Substitution - Nonsense
224	c.670G>T	p.E224*	COSM44922	17	Substitution - Nonsense
229	c.687T>A	p.C229*	COSM45394	17	Substitution - Nonsense
234	c.702C>A	p.Y234*	COSM45114	15	Substitution - Nonsense
234	c.702C>G	p.Y234*	COSM44785	12	Substitution - Nonsense
234	c.?	p.Y234*	COSM4166518	8	Substitution - Nonsense
236	c.708C>A	p.Y236*	COSM43564	19	Substitution - Nonsense
236	c.708C>G	p.Y236*	COSM44960	8	Substitution - Nonsense
236	c.708_709delinsAT	p.Y236_M237delins*	COSM44001	1	Substitution - Nonsense
236	c.?	p.Y236*	COSM4169626	2	Substitution - Nonsense
238	c.714T>A	p.C238*	COSM45677	7	Substitution - Nonsense
239	c.715_717delinsTAA	p.N239*	COSM45078	1	Substitution - Nonsense
242	c.726C>A	p.C242*	COSM44378	6	Substitution - Nonsense
242	c.?	p.C242*	COSM6191651	2	Substitution - Nonsense
248	c.742_743delinsTA	p.R248*	COSM6191589	1	Substitution - Nonsense
258	c.771_772delinsAT	p.E258*	COSM6995475	1	Substitution - Nonsense
258	c.772G>T	p.E258*	COSM43568	50	Substitution - Nonsense
258	c.?	p.E258*	COSM5945967	3	Substitution - Nonsense
266	c.795_796delinsTT	p.G266*	COSM9609554	1	Substitution - Nonsense
266	c.796G>T	p.G266*	COSM44891	35	Substitution - Nonsense
266	c.?	p.G266*	COSM9361273	4	Substitution - Nonsense
271	c.811G>T	p.E271*	COSM43750	40	Substitution - Nonsense
271	c.811_813delinsTAA	p.E271*	COSM45638	1	Substitution - Nonsense
271	c.?	p.E271*	COSM4169316	3	Substitution - Nonsense
273	c.?	p.R273*	COSM144152	1	Substitution - Nonsense
275	c.825T>A	p.C275*	COSM44612	6	Substitution - Nonsense
275	c.?	p.C275*	COSM1732654	1	Substitution - Nonsense
277	c.831T>A	p.C277*	COSM44972	12	Substitution - Nonsense
277	c.?	p.C277*	COSM6024610	1	Substitution - Nonsense
279	c.835_836delinsTA	p.G279*	COSM6923731	1	Substitution - Nonsense
280	c.838A>T	p.R280*	COSM44390	29	Substitution - Nonsense
280	c.?	p.R280*	COSM1651666	3	Substitution - Nonsense
285	c.853G>T	p.E285*	COSM44388	43	Substitution - Nonsense
285	c.?	p.E285*	COSM1169529	2	Substitution - Nonsense
286	c.856G>T	p.E286*	COSM43919	51	Substitution - Nonsense
286	c.?	p.E286*	COSM1666884	2	Substitution - Nonsense
287	c.859G>T	p.E287*	COSM44133	38	Substitution - Nonsense
287	c.?	p.E287*	COSM6904782	1	Substitution - Nonsense
291	c.871A>T	p.K291*	COSM44475	14	Substitution - Nonsense
292	c.874A>T	p.K292*	COSM44894	8	Substitution - Nonsense
294	c.879_880delinsTT	p.E294*	COSM6191593	1	Substitution - Nonsense
294	c.880G>T	p.E294*	COSM10856	125	Substitution - Nonsense
294	c.?	p.E294*	COSM1577277	11	Substitution - Nonsense
298	c.892G>T	p.E298*	COSM10710	126	Substitution - Nonsense
298	c.?	p.E298*	COSM133654	15	Substitution - Nonsense
305	c.913A>T	p.K305*	COSM43773	26	Substitution - Nonsense
305	c.913_915delinsTAA	p.K305*	COSM45101	2	Substitution - Nonsense
306	c.916C>T	p.R306*	COSM10663	381	Substitution - Nonsense
306	c.?	p.R306*	COSM145026	46	Substitution - Nonsense
317	c.948_949delinsTT	p.Q317*	COSM6641	3	Substitution - Nonsense
317	c.949C>T	p.Q317*	COSM10786	108	Substitution - Nonsense
317	c.?	p.Q317*	COSM1169548	5	Substitution - Nonsense
319	c.955A>T	p.K319*	COSM11658	16	Substitution - Nonsense
320	c.958A>T	p.K320*	COSM44335	13	Substitution - Nonsense
320	c.?	p.K320*	COSM1716520	1	Substitution - Nonsense
321	c.961A>T	p.K321*	COSM44720	9	Substitution - Nonsense
325	c.973G>T	p.G325*	COSM307331	7	Substitution - Nonsense
325	c.?	p.G325*	COSM6024597	1	Substitution - Nonsense
326	c.976G>T	p.E326*	COSM11570	12	Substitution - Nonsense
327	c.981T>A	p.Y327*	COSM4398578	7	Substitution - Nonsense
327	c.981T>G	p.Y327*	COSM44823	13	Substitution - Nonsense
331	c.991C>T	p.Q331*	COSM11354	115	Substitution - Nonsense
331	c.?	p.Q331*	COSM1191162	13	Substitution - Nonsense
336	c.1006G>T	p.E336*	COSM11291	47	Substitution - Nonsense
336	c.?	p.E336*	COSM1666885	2	Substitution - Nonsense
339	c.1015G>T	p.E339*	COSM11286	70	Substitution - Nonsense
339	c.?	p.E339*	COSM1716521	4	Substitution - Nonsense
342	c.1023_1024delinsTT	p.R342*	COSM44906	8	Substitution - Nonsense
342	c.1024C>T	p.R342*	COSM11073	454	Substitution - Nonsense
342	c.?	p.R342*	COSM306146	40	Substitution - Nonsense
343	c.1027G>T	p.E343*	COSM11078	36	Substitution - Nonsense
343	c.?	p.E343*	COSM1191163	5	Substitution - Nonsense
346	c.1036G>T	p.E346*	COSM44083	11	Substitution - Nonsense
348	c.1043T>A	p.L348*	COSM46015	3	Substitution - Nonsense
349	c.1045G>T	p.E349*	COSM10770	41	Substitution - Nonsense
349	c.?	p.E349*	COSM9571886	1	Substitution - Nonsense
351	c.1051A>T	p.K351*	COSM1522202	11	Substitution - Nonsense
354	c.1060C>T	p.Q354*	COSM6081948	6	Substitution - Nonsense
372	c.1114A>T	p.K372*	COSM6474242	1	Substitution - Nonsense
375	c.1123C>T	p.Q375*	COSM307348	11	Substitution - Nonsense
375	c.?	p.Q375*	COSM1666888	2	Substitution - Nonsense
			sum of p53 nonsense mutated smaples	5777
			p53 Mutated Samples	51067
			Total Samples Tested	151247
		% nonsense mutation rate of total samples		3.81958
		% nonsense mutation rate of p53 mutated samples		11.3126
		% p53 mutation rate of total samples		33.764
