# Supplementary material for: A Simple and Affordable Method to Create Nonsense Mutation Clones of p53 for Studying the Premature Termination Codon Readthrough Activity of PTC124
Source: Biomedicines. 2023 Apr 28;11(5):1310. doi: 10.3390/biomedicines11051310 (PMC10216193; doi:10.3390/biomedicines11051310)
Supplement: Supplementary file 1 [file biomedicines-11-01310-s001.zip › Table S2.xlsx]

## Sheet: 工作表1
Position (AA)	Mutation (CDS)	Mutation (Amino Acid) * means the protein termination site	Legacy Mutation ID	Count	Mutation Type
38	c.112C>T	p.Q38*	COSM46286	1	Substitution - Nonsense
51	c.151G>T	p.E51*	COSM44907	1	Substitution - Nonsense
56	c.166G>T	p.E56*	COSM12168	2	Substitution - Nonsense
62	c.184G>T	p.E62*	COSM10827	2	Substitution - Nonsense
91	c.273G>A	p.W91*	COSM44492	1	Substitution - Nonsense
94	c.281C>G	p.S94*	COSM45653	1	Substitution - Nonsense
100	c.298C>T	p.Q100*	COSM44032	1	Substitution - Nonsense
101	c.301A>T	p.K101*	COSM45259	1	Substitution - Nonsense
107	c.321C>G	p.Y107*	COSM11448	1	Substitution - Nonsense
120	c.358A>T	p.K120*	COSM21593	1	Substitution - Nonsense
126	c.378C>A	p.Y126*	COSM10888	1	Substitution - Nonsense
126	c.378C>G	p.Y126*	COSM10862	1	Substitution - Nonsense
136	c.406C>T	p.Q136*	COSM11166	1	Substitution - Nonsense
144	c.430C>T	p.Q144*	COSM11245	2	Substitution - Nonsense
146	c.438G>A	p.W146*	COSM10727	1	Substitution - Nonsense
164	c.490A>T	p.K164*	COSM10750	2	Substitution - Nonsense
166	c.497C>A	p.S166*	COSM11508	2	Substitution - Nonsense
167	c.499C>T	p.Q167*	COSM11333	1	Substitution - Nonsense
171	c.511G>T	p.E171*	COSM10996	3	Substitution - Nonsense
180	c.538G>T	p.E180*	COSM43597	1	Substitution - Nonsense
183	c.548C>A	p.S183*	COSM11717	1	Substitution - Nonsense
183	c.548C>G	p.S183*	COSM10706	1	Substitution - Nonsense
192	c.574C>T	p.Q192*	COSM10733	3	Substitution - Nonsense
196	c.586C>T	p.R196*	COSM10705	4	Substitution - Nonsense
204	c.610G>T	p.E204*	COSM10804	2	Substitution - Nonsense
209	c.625A>T	p.R209*	COSM11290	2	Substitution - Nonsense
213	c.637C>T	p.R213*	COSM10654	14	Substitution - Nonsense
224	c.670G>T	p.E224*	COSM44922	1	Substitution - Nonsense
236	c.708C>A	p.Y236*	COSM43564	1	Substitution - Nonsense
258	c.772G>T	p.E258*	COSM43568	2	Substitution - Nonsense
271	c.811G>T	p.E271*	COSM43750	1	Substitution - Nonsense
291	c.871A>T	p.K291*	COSM44475	1	Substitution - Nonsense
294	c.880G>T	p.E294*	COSM10856	3	Substitution - Nonsense
298	c.892G>T	p.E298*	COSM10710	1	Substitution - Nonsense
306	c.916C>T	p.R306*	COSM10663	6	Substitution - Nonsense
317	c.949C>T	p.Q317*	COSM10786	2	Substitution - Nonsense
319	c.955A>T	p.K319*	COSM11658	3	Substitution - Nonsense
326	c.976G>T	p.E326*	COSM11570	2	Substitution - Nonsense
331	c.991C>T	p.Q331*	COSM11354	1	Substitution - Nonsense
336	c.1006G>T	p.E336*	COSM11291	3	Substitution - Nonsense
339	c.1015G>T	p.E339*	COSM11286	1	Substitution - Nonsense
342	c.1024C>T	p.R342*	COSM11073	4	Substitution - Nonsense
343	c.1027G>T	p.E343*	COSM11078	1	Substitution - Nonsense
349	c.1045G>T	p.E349*	COSM10770	1	Substitution - Nonsense
